# Supplementary material for: Integrative Multi-Omics Analysis Reveals the Molecular Characteristics, Tumor Microenvironment, and Clinical Significance of Ubiquitination Mechanisms in Lung Adenocarcinoma
Source: Int J Mol Sci. 2025 Jul 6;26(13):6501. doi: 10.3390/ijms26136501 (PMC12250011; doi:10.3390/ijms26136501)
Supplement: Supplementary file 1 [file ijms-26-06501-s001.zip]

Archive with 5 entries (5 files):
- Supplementary File S1-Figures S1-S7.pdf
- Supplementary File S2-Table S1.csv
- Supplementary File S2-Table S2.csv
- Supplementary File S2-Table S3.xlsx
- Supplementary File S2-Table S4.csv
