# Supplementary material for: Integrative Multi-Omics Analysis Reveals the Molecular Characteristics, Tumor Microenvironment, and Clinical Significance of Ubiquitination Mechanisms in Lung Adenocarcinoma
Source: Int J Mol Sci. 2025 Jul 6;26(13):6501. doi: 10.3390/ijms26136501 (PMC12250011; doi:10.3390/ijms26136501)
Supplement: Supplementary file 1 [file ijms-26-06501-s001.zip › Supplementary File S2-Table S2.csv]

	gene	pathway	r_value	p_value	p_adjust	Family	gene_symbol	Species	Type
1	ENSG00000081087	HALLMARK_ADIPOGENESIS	0.517765295132986	0	0	E3	OSTM1	Homo sapiens	Writer
2	ENSG00000123091	HALLMARK_ADIPOGENESIS	0.563937618151734	0	0	E3	RNF11	Homo sapiens	Writer
3	ENSG00000082996	HALLMARK_ADIPOGENESIS	0.585564572601874	0	0	E3	RNF13	Homo sapiens	Writer
4	ENSG00000132170	HALLMARK_ADIPOGENESIS	0.624356850047367	0	0	E3	PPARG	Homo sapiens	Writer
5	ENSG00000163462	HALLMARK_ADIPOGENESIS	-0.512545540125395	0	0	E3	TRIM46	Homo sapiens	Writer
6	ENSG00000187961	HALLMARK_ADIPOGENESIS	-0.502072601870167	0	0	E3	KLHL17	Homo sapiens	Writer
7	ENSG00000166348	HALLMARK_ALLOGRAFT_REJECTION	-0.52185354137763	0	0	DUB	USP54	Homo sapiens	Eraser
8	ENSG00000159167	HALLMARK_ANGIOGENESIS	0.859032867390644	0	0	E3	STC1	Homo sapiens	Writer
9	ENSG00000108106	HALLMARK_APICAL_SURFACE	0.58863542077006	0	0	E2	UBE2S	Homo sapiens	Writer
10	ENSG00000175063	HALLMARK_APICAL_SURFACE	0.741676996498251	0	0	E2	UBE2C	Homo sapiens	Writer
11	ENSG00000077152	HALLMARK_APICAL_SURFACE	0.683873049613218	0	0	E2	UBE2T	Homo sapiens	Writer
12	ENSG00000087586	HALLMARK_APICAL_SURFACE	0.722658228831408	0	0	E3	AURKA	Homo sapiens	Writer
13	ENSG00000213186	HALLMARK_APICAL_SURFACE	0.514980781661698	0	0	E3	TRIM59	Homo sapiens	Writer
14	ENSG00000138376	HALLMARK_APICAL_SURFACE	0.543955636862919	0	0	E3	BARD1	Homo sapiens	Writer
15	ENSG00000168411	HALLMARK_APICAL_SURFACE	0.515779167489584	0	0	E3	RFWD3	Homo sapiens	Writer
16	ENSG00000012048	HALLMARK_APICAL_SURFACE	0.862796531406239	0	0	E3	BRCA1	Homo sapiens	Writer
17	ENSG00000183763	HALLMARK_APICAL_SURFACE	0.665297613004695	0	0	E3	TRAIP	Homo sapiens	Writer
18	ENSG00000276043	HALLMARK_APICAL_SURFACE	0.762370813423976	0	0	E3	UHRF1	Homo sapiens	Writer
19	ENSG00000117399	HALLMARK_APICAL_SURFACE	0.736967890031887	0	0	E3	CDC20	Homo sapiens	Writer
20	ENSG00000008853	HALLMARK_APICAL_SURFACE	-0.537898171014053	0	0	E3	RHOBTB2	Homo sapiens	Writer
21	ENSG00000143476	HALLMARK_APICAL_SURFACE	0.743989200855938	0	0	E3	DTL	Homo sapiens	Writer
22	ENSG00000092470	HALLMARK_APICAL_SURFACE	0.669400543406777	0	0	E3	WDR76	Homo sapiens	Writer
23	ENSG00000173821	HALLMARK_APOPTOSIS	0.507504226246164	0	0	E3	RNF213	Homo sapiens	Writer
24	ENSG00000023445	HALLMARK_APOPTOSIS	0.563841249210268	0	0	E3	BIRC3	Homo sapiens	Writer
25	ENSG00000115464	HALLMARK_CHOLESTEROL_HOMEOSTASIS	-0.504254574070896	0	0	DUB	USP34	Homo sapiens	Eraser
26	ENSG00000173064	HALLMARK_CHOLESTEROL_HOMEOSTASIS	-0.510468087446726	0	0	E3	HECTD4	Homo sapiens	Writer
27	ENSG00000092148	HALLMARK_CHOLESTEROL_HOMEOSTASIS	-0.514273050582593	0	0	E3	HECTD1	Homo sapiens	Writer
28	ENSG00000153201	HALLMARK_CHOLESTEROL_HOMEOSTASIS	-0.512211778747647	0	0	E3	RANBP2	Homo sapiens	Writer
29	ENSG00000103657	HALLMARK_COAGULATION	-0.505269737171321	0	0	E3	HERC1	Homo sapiens	Writer
30	ENSG00000005810	HALLMARK_COAGULATION	-0.501051722664396	0	0	E3	MYCBP2	Homo sapiens	Writer
31	ENSG00000135870	HALLMARK_COAGULATION	-0.518470759465656	0	0	E3	RC3H1	Homo sapiens	Writer
32	ENSG00000135655	HALLMARK_COMPLEMENT	0.516880716023641	0	0	DUB	USP15	Homo sapiens	Eraser
33	ENSG00000118503	HALLMARK_COMPLEMENT	0.538846640155555	0	0	E3	TNFAIP3	Homo sapiens	Multi
34	ENSG00000165312	HALLMARK_E2F_TARGETS	-0.529563967057211	0	0	DUB	OTUD1	Homo sapiens	Eraser
35	ENSG00000169918	HALLMARK_E2F_TARGETS	-0.520937105789667	0	0	DUB	OTUD7A	Homo sapiens	Eraser
36	ENSG00000166348	HALLMARK_E2F_TARGETS	-0.519490327431459	0	0	DUB	USP54	Homo sapiens	Eraser
37	ENSG00000115233	HALLMARK_E2F_TARGETS	0.586664596623672	0	0	DUB	PSMD14	Homo sapiens	Eraser
38	ENSG00000108106	HALLMARK_E2F_TARGETS	0.726437321844295	0	0	E2	UBE2S	Homo sapiens	Writer
39	ENSG00000175063	HALLMARK_E2F_TARGETS	0.824036405066622	0	0	E2	UBE2C	Homo sapiens	Writer
40	ENSG00000077152	HALLMARK_E2F_TARGETS	0.832840533241644	0	0	E2	UBE2T	Homo sapiens	Writer
41	ENSG00000198373	HALLMARK_E2F_TARGETS	-0.514532413936153	0	0	E3	WWP2	Homo sapiens	Writer
42	ENSG00000087586	HALLMARK_E2F_TARGETS	0.82935067859383	0	0	E3	AURKA	Homo sapiens	Writer
43	ENSG00000114166	HALLMARK_E2F_TARGETS	-0.559433467230283	0	0	E3	KAT2B	Homo sapiens	Writer
44	ENSG00000120913	HALLMARK_E2F_TARGETS	-0.61431135510863	0	0	E3	PDLIM2	Homo sapiens	Writer
45	ENSG00000137393	HALLMARK_E2F_TARGETS	-0.510013871463874	0	0	E3	RNF144B	Homo sapiens	Writer
46	ENSG00000164197	HALLMARK_E2F_TARGETS	-0.517244090304916	0	0	E3	RNF180	Homo sapiens	Writer
47	ENSG00000012048	HALLMARK_E2F_TARGETS	0.644374663459048	0	0	E3	BRCA1	Homo sapiens	Writer
48	ENSG00000183763	HALLMARK_E2F_TARGETS	0.737969005418252	0	0	E3	TRAIP	Homo sapiens	Writer
49	ENSG00000276043	HALLMARK_E2F_TARGETS	0.725495346848301	0	0	E3	UHRF1	Homo sapiens	Writer
50	ENSG00000117399	HALLMARK_E2F_TARGETS	0.854223093696754	0	0	E3	CDC20	Homo sapiens	Writer
51	ENSG00000183826	HALLMARK_E2F_TARGETS	-0.541561543285196	0	0	E3	BTBD9	Homo sapiens	Writer
52	ENSG00000008853	HALLMARK_E2F_TARGETS	-0.56762911252801	0	0	E3	RHOBTB2	Homo sapiens	Writer
53	ENSG00000143476	HALLMARK_E2F_TARGETS	0.699008671801062	0	0	E3	DTL	Homo sapiens	Writer
54	ENSG00000092470	HALLMARK_E2F_TARGETS	0.638009641859055	0	0	E3	WDR76	Homo sapiens	Writer
55	ENSG00000118503	HALLMARK_EPITHELIAL_MESENCHYMAL_TRANSITION	0.848759391859583	0	0	E3	TNFAIP3	Homo sapiens	Multi
56	ENSG00000023445	HALLMARK_EPITHELIAL_MESENCHYMAL_TRANSITION	0.528800458137812	0	0	E3	BIRC3	Homo sapiens	Writer
57	ENSG00000103657	HALLMARK_ESTROGEN_RESPONSE_LATE	-0.536858138852339	0	0	E3	HERC1	Homo sapiens	Writer
58	ENSG00000115233	HALLMARK_G2M_CHECKPOINT	0.578013078830231	0	0	DUB	PSMD14	Homo sapiens	Eraser
59	ENSG00000108106	HALLMARK_G2M_CHECKPOINT	0.717816336243274	0	0	E2	UBE2S	Homo sapiens	Writer
60	ENSG00000175063	HALLMARK_G2M_CHECKPOINT	0.817661084220327	0	0	E2	UBE2C	Homo sapiens	Writer
61	ENSG00000077152	HALLMARK_G2M_CHECKPOINT	0.758641794501738	0	0	E2	UBE2T	Homo sapiens	Writer
62	ENSG00000137692	HALLMARK_G2M_CHECKPOINT	0.519527618142799	0	0	E3	DCUN1D5	Homo sapiens	Writer
63	ENSG00000087586	HALLMARK_G2M_CHECKPOINT	0.827728170218393	0	0	E3	AURKA	Homo sapiens	Writer
64	ENSG00000120913	HALLMARK_G2M_CHECKPOINT	-0.539098747000039	0	0	E3	PDLIM2	Homo sapiens	Writer
65	ENSG00000213186	HALLMARK_G2M_CHECKPOINT	0.529312258696376	0	0	E3	TRIM59	Homo sapiens	Writer
66	ENSG00000138376	HALLMARK_G2M_CHECKPOINT	0.552060557305264	0	0	E3	BARD1	Homo sapiens	Writer
67	ENSG00000168411	HALLMARK_G2M_CHECKPOINT	0.554331882752131	0	0	E3	RFWD3	Homo sapiens	Writer
68	ENSG00000012048	HALLMARK_G2M_CHECKPOINT	0.696680817974277	0	0	E3	BRCA1	Homo sapiens	Writer
69	ENSG00000183763	HALLMARK_G2M_CHECKPOINT	0.704481337846685	0	0	E3	TRAIP	Homo sapiens	Writer
70	ENSG00000276043	HALLMARK_G2M_CHECKPOINT	0.7980992937326	0	0	E3	UHRF1	Homo sapiens	Writer
71	ENSG00000117399	HALLMARK_G2M_CHECKPOINT	0.841574698427835	0	0	E3	CDC20	Homo sapiens	Writer
72	ENSG00000008853	HALLMARK_G2M_CHECKPOINT	-0.500663541534726	0	0	E3	RHOBTB2	Homo sapiens	Writer
73	ENSG00000114626	HALLMARK_G2M_CHECKPOINT	-0.516516232526398	0	0	E3	ABTB1	Homo sapiens	Writer
74	ENSG00000143476	HALLMARK_G2M_CHECKPOINT	0.742134526160691	0	0	E3	DTL	Homo sapiens	Writer
75	ENSG00000138442	HALLMARK_G2M_CHECKPOINT	0.530740247885014	0	0	E3	WDR12	Homo sapiens	Writer
76	ENSG00000092470	HALLMARK_G2M_CHECKPOINT	0.669545022978562	0	0	E3	WDR76	Homo sapiens	Writer
77	ENSG00000164934	HALLMARK_G2M_CHECKPOINT	0.531443483775249	0	0	E3	DCAF13	Homo sapiens	Writer
78	ENSG00000108106	HALLMARK_GLYCOLYSIS	0.611500371439812	0	0	E2	UBE2S	Homo sapiens	Writer
79	ENSG00000175063	HALLMARK_GLYCOLYSIS	0.623963473596121	0	0	E2	UBE2C	Homo sapiens	Writer
80	ENSG00000077152	HALLMARK_GLYCOLYSIS	0.587103422880819	0	0	E2	UBE2T	Homo sapiens	Writer
81	ENSG00000087586	HALLMARK_GLYCOLYSIS	0.693716245115291	0	0	E3	AURKA	Homo sapiens	Writer
82	ENSG00000114166	HALLMARK_GLYCOLYSIS	-0.554066187795437	0	0	E3	KAT2B	Homo sapiens	Writer
83	ENSG00000159167	HALLMARK_GLYCOLYSIS	0.536709519784167	0	0	E3	STC1	Homo sapiens	Writer
84	ENSG00000137393	HALLMARK_GLYCOLYSIS	-0.504670010102519	0	0	E3	RNF144B	Homo sapiens	Writer
85	ENSG00000183763	HALLMARK_GLYCOLYSIS	0.51906142368179	0	0	E3	TRAIP	Homo sapiens	Writer
86	ENSG00000276043	HALLMARK_GLYCOLYSIS	0.555465696036075	0	0	E3	UHRF1	Homo sapiens	Writer
87	ENSG00000117399	HALLMARK_GLYCOLYSIS	0.627948896105177	0	0	E3	CDC20	Homo sapiens	Writer
88	ENSG00000140464	HALLMARK_HEDGEHOG_SIGNALING	0.607895215029955	0	0	E3	PML	Homo sapiens	Writer
89	ENSG00000196781	HALLMARK_HEDGEHOG_SIGNALING	0.513734091543669	0	0	E3	TLE1	Homo sapiens	Writer
90	ENSG00000165312	HALLMARK_HEME_METABOLISM	0.617828861477844	0	0	DUB	OTUD1	Homo sapiens	Eraser
91	ENSG00000114166	HALLMARK_HEME_METABOLISM	0.605444049241763	0	0	E3	KAT2B	Homo sapiens	Writer
92	ENSG00000120913	HALLMARK_HEME_METABOLISM	0.515458719211565	0	0	E3	PDLIM2	Homo sapiens	Writer
93	ENSG00000082996	HALLMARK_HEME_METABOLISM	0.553208286139069	0	0	E3	RNF13	Homo sapiens	Writer
94	ENSG00000138442	HALLMARK_IL2_STAT5_SIGNALING	-0.552245314570717	0	0	E3	WDR12	Homo sapiens	Writer
95	ENSG00000164934	HALLMARK_IL2_STAT5_SIGNALING	-0.52155370154974	0	0	E3	DCAF13	Homo sapiens	Writer
96	ENSG00000143258	HALLMARK_INFLAMMATORY_RESPONSE	-0.535075861947254	0	0	DUB	USP21	Homo sapiens	Eraser
97	ENSG00000182179	HALLMARK_INTERFERON_ALPHA_RESPONSE	0.504464582697494	0	0	E1	UBA7	Homo sapiens	Writer
98	ENSG00000156587	HALLMARK_INTERFERON_ALPHA_RESPONSE	0.665872278812855	0	0	E2	UBE2L6	Homo sapiens	Writer
99	ENSG00000138642	HALLMARK_INTERFERON_ALPHA_RESPONSE	0.552377268287302	0	0	E3	HERC6	Homo sapiens	Writer
100	ENSG00000138646	HALLMARK_INTERFERON_ALPHA_RESPONSE	0.528070157434612	0	0	E3	HERC5	Homo sapiens	Writer
101	ENSG00000132109	HALLMARK_INTERFERON_ALPHA_RESPONSE	0.611494434500841	0	0	E3	TRIM21	Homo sapiens	Writer
102	ENSG00000132274	HALLMARK_INTERFERON_ALPHA_RESPONSE	0.52525342151058	0	0	E3	TRIM22	Homo sapiens	Writer
103	ENSG00000156587	HALLMARK_INTERFERON_GAMMA_RESPONSE	0.623365270810401	0	0	E2	UBE2L6	Homo sapiens	Writer
104	ENSG00000138646	HALLMARK_INTERFERON_GAMMA_RESPONSE	0.501648079193455	0	0	E3	HERC5	Homo sapiens	Writer
105	ENSG00000132109	HALLMARK_INTERFERON_GAMMA_RESPONSE	0.501357795767889	0	0	E3	TRIM21	Homo sapiens	Writer
106	ENSG00000132274	HALLMARK_INTERFERON_GAMMA_RESPONSE	0.507350510563562	0	0	E3	TRIM22	Homo sapiens	Writer
107	ENSG00000118503	HALLMARK_KRAS_SIGNALING_UP	0.574037213720042	0	0	E3	TNFAIP3	Homo sapiens	Multi
108	ENSG00000145416	HALLMARK_KRAS_SIGNALING_UP	0.551506370874652	0	0	E3	MARCH1	Homo sapiens	Writer
109	ENSG00000132274	HALLMARK_KRAS_SIGNALING_UP	0.503619558195913	0	0	E3	TRIM22	Homo sapiens	Writer
110	ENSG00000023445	HALLMARK_KRAS_SIGNALING_UP	0.648591653613849	0	0	E3	BIRC3	Homo sapiens	Writer
111	ENSG00000115233	HALLMARK_MTORC1_SIGNALING	0.640289287385208	0	0	DUB	PSMD14	Homo sapiens	Eraser
112	ENSG00000077152	HALLMARK_MTORC1_SIGNALING	0.600650912392414	0	0	E2	UBE2T	Homo sapiens	Writer
113	ENSG00000103657	HALLMARK_MTORC1_SIGNALING	-0.509998792373129	0	0	E3	HERC1	Homo sapiens	Writer
114	ENSG00000087586	HALLMARK_MTORC1_SIGNALING	0.572193454159669	0	0	E3	AURKA	Homo sapiens	Writer
115	ENSG00000117399	HALLMARK_MTORC1_SIGNALING	0.518738929571938	0	0	E3	CDC20	Homo sapiens	Writer
116	ENSG00000154582	HALLMARK_MTORC1_SIGNALING	0.602872752862813	0	0	E3	TCEB1	Homo sapiens	Writer
117	ENSG00000168883	HALLMARK_MYC_TARGETS_V1	0.537514071132387	0	0	DUB	USP39	Homo sapiens	Eraser
118	ENSG00000147677	HALLMARK_MYC_TARGETS_V1	0.50207386194041	0	0	DUB	EIF3H	Homo sapiens	Eraser
119	ENSG00000168090	HALLMARK_MYC_TARGETS_V1	0.537411714028245	0	0	DUB	COPS6	Homo sapiens	Eraser
120	ENSG00000115233	HALLMARK_MYC_TARGETS_V1	0.716287560846015	0	0	DUB	PSMD14	Homo sapiens	Eraser
121	ENSG00000126261	HALLMARK_MYC_TARGETS_V1	0.589424287138461	0	0	E1	UBA2	Homo sapiens	Writer
122	ENSG00000108106	HALLMARK_MYC_TARGETS_V1	0.562116322307325	0	0	E2	UBE2S	Homo sapiens	Writer
123	ENSG00000175063	HALLMARK_MYC_TARGETS_V1	0.5608396518045	0	0	E2	UBE2C	Homo sapiens	Writer
124	ENSG00000077152	HALLMARK_MYC_TARGETS_V1	0.64446148108527	0	0	E2	UBE2T	Homo sapiens	Writer
125	ENSG00000177889	HALLMARK_MYC_TARGETS_V1	0.609238920381688	0	0	E2	UBE2N	Homo sapiens	Writer
126	ENSG00000169139	HALLMARK_MYC_TARGETS_V1	0.501578135816904	0	0	E2	UBE2V2	Homo sapiens	Writer
127	ENSG00000137692	HALLMARK_MYC_TARGETS_V1	0.529779234112676	0	0	E3	DCUN1D5	Homo sapiens	Writer
128	ENSG00000087586	HALLMARK_MYC_TARGETS_V1	0.608146622929571	0	0	E3	AURKA	Homo sapiens	Writer
129	ENSG00000176407	HALLMARK_MYC_TARGETS_V1	0.523800603570849	0	0	E3	KCMF1	Homo sapiens	Writer
130	ENSG00000183763	HALLMARK_MYC_TARGETS_V1	0.508856238651377	0	0	E3	TRAIP	Homo sapiens	Writer
131	ENSG00000141552	HALLMARK_MYC_TARGETS_V1	0.508743091681223	0	0	E3	ANAPC11	Homo sapiens	Writer
132	ENSG00000117399	HALLMARK_MYC_TARGETS_V1	0.646723302329977	0	0	E3	CDC20	Homo sapiens	Writer
133	ENSG00000143476	HALLMARK_MYC_TARGETS_V1	0.505752174406595	0	0	E3	DTL	Homo sapiens	Writer
134	ENSG00000138442	HALLMARK_MYC_TARGETS_V1	0.581940311831596	0	0	E3	WDR12	Homo sapiens	Writer
135	ENSG00000136045	HALLMARK_MYC_TARGETS_V1	0.59983624014388	0	0	E3	PWP1	Homo sapiens	Writer
136	ENSG00000164934	HALLMARK_MYC_TARGETS_V1	0.519165383595637	0	0	E3	DCAF13	Homo sapiens	Writer
137	ENSG00000154582	HALLMARK_MYC_TARGETS_V1	0.61634398957787	0	0	E3	TCEB1	Homo sapiens	Writer
138	ENSG00000130725	HALLMARK_MYC_TARGETS_V2	0.549859153859477	0	0	E2	UBE2M	Homo sapiens	Writer
139	ENSG00000130726	HALLMARK_MYC_TARGETS_V2	0.572403219922087	0	0	E3	TRIM28	Homo sapiens	Writer
140	ENSG00000142546	HALLMARK_MYC_TARGETS_V2	0.553860961590179	0	0	E3	NOSIP	Homo sapiens	Writer
141	ENSG00000105447	HALLMARK_MYC_TARGETS_V2	0.81434644662848	0	0	E3	GRWD1	Homo sapiens	Writer
142	ENSG00000164751	HALLMARK_PEROXISOME	0.67116097257911	0	0	E3	PEX2	Homo sapiens	Writer
143	ENSG00000196470	HALLMARK_PEROXISOME	0.577725843106823	0	0	E3	SIAH1	Homo sapiens	Writer
144	ENSG00000074319	HALLMARK_PROTEIN_SECRETION	0.614712190726423	0	0	E2	TSG101	Homo sapiens	Writer
145	ENSG00000145390	HALLMARK_TGF_BETA_SIGNALING	0.502225732527244	0	0	DUB	USP53	Homo sapiens	Eraser
146	ENSG00000108854	HALLMARK_TGF_BETA_SIGNALING	0.609429375716356	0	0	E3	SMURF2	Homo sapiens	Writer
147	ENSG00000198742	HALLMARK_TGF_BETA_SIGNALING	0.588807910735586	0	0	E3	SMURF1	Homo sapiens	Writer
148	ENSG00000154447	HALLMARK_TGF_BETA_SIGNALING	0.577330932901559	0	0	E3	SH3RF1	Homo sapiens	Writer
149	ENSG00000101966	HALLMARK_TGF_BETA_SIGNALING	0.593948846975828	0	0	E3	XIAP	Homo sapiens	Writer
150	ENSG00000118503	HALLMARK_TNFA_SIGNALING_VIA_NFKB	0.53367103454025	0	0	E3	TNFAIP3	Homo sapiens	Multi
151	ENSG00000023445	HALLMARK_TNFA_SIGNALING_VIA_NFKB	0.610397796114567	0	0	E3	BIRC3	Homo sapiens	Writer
152	ENSG00000099804	HALLMARK_UV_RESPONSE_UP	0.522331198303811	0	0	E2	CDC34	Homo sapiens	Multi
