# Supplementary material for: Integrative Multi-Omics Analysis Reveals the Molecular Characteristics, Tumor Microenvironment, and Clinical Significance of Ubiquitination Mechanisms in Lung Adenocarcinoma
Source: Int J Mol Sci. 2025 Jul 6;26(13):6501. doi: 10.3390/ijms26136501 (PMC12250011; doi:10.3390/ijms26136501)
Supplement: Supplementary file 1 [file ijms-26-06501-s001.zip › Supplementary File S2-Table S3.xlsx]

## Sheet: Sheet1
node1	node2	node1_string_id	node2_string_id	neighborhood_on_chromosome	gene_fusion	phylogenetic_cooccurrence	homology	coexpression	experimentally_determined_interaction	database_annotated	automated_textmining	combined_score
ANAPC11	BARD1	9606.ENSP00000349957	9606.ENSP00000260947	0	0	0	0	0.062	0.104	0.9	0.183	0.922
ANAPC11	UBE2S	9606.ENSP00000349957	9606.ENSP00000264552	0	0	0	0	0.065	0.932	0.9	0.939	0.999
ANAPC11	UBE2C	9606.ENSP00000349957	9606.ENSP00000348838	0	0	0	0	0.089	0.996	0.9	0.993	0.999
ANAPC11	BRCA1	9606.ENSP00000349957	9606.ENSP00000418960	0	0	0	0	0	0	0.9	0.158	0.912
ANAPC11	CDC20	9606.ENSP00000349957	9606.ENSP00000361540	0	0	0	0	0.089	0.885	0.5	0.923	0.995
AURKA	BIRC3	9606.ENSP00000216911	9606.ENSP00000263464	0	0	0	0	0.107	0.534	0	0.365	0.712
AURKA	BARD1	9606.ENSP00000216911	9606.ENSP00000260947	0	0	0	0	0.25	0.282	0	0.539	0.73
AURKA	UHRF1	9606.ENSP00000216911	9606.ENSP00000479617	0	0	0	0	0.701	0	0	0.216	0.756
AURKA	UBE2S	9606.ENSP00000216911	9606.ENSP00000264552	0	0	0	0	0.266	0.058	0.6	0.222	0.756
AURKA	UBE2N	9606.ENSP00000216911	9606.ENSP00000316176	0	0	0	0	0.066	0.496	0	0.563	0.776
AURKA	UBE2T	9606.ENSP00000216911	9606.ENSP00000356243	0	0	0	0	0.743	0.058	0	0.228	0.797
AURKA	DTL	9606.ENSP00000216911	9606.ENSP00000355958	0	0	0	0	0.803	0	0	0.125	0.82
AURKA	BRCA1	9606.ENSP00000216911	9606.ENSP00000418960	0	0	0	0	0.328	0.462	0.9	0.736	0.989
AURKA	UBE2C	9606.ENSP00000216911	9606.ENSP00000348838	0	0	0	0	0.95	0.282	0.3	0.66	0.99
AURKA	CDC20	9606.ENSP00000216911	9606.ENSP00000361540	0	0	0	0	0.974	0.532	0.9	0.878	0.999
BARD1	AURKA	9606.ENSP00000260947	9606.ENSP00000216911	0	0	0	0	0.25	0.282	0	0.539	0.73
BARD1	UBE2V2	9606.ENSP00000260947	9606.ENSP00000428209	0	0	0	0	0	0	0.6	0.325	0.718
BARD1	UBE2N	9606.ENSP00000260947	9606.ENSP00000316176	0	0	0	0	0	0.343	0.6	0.511	0.86
BARD1	ANAPC11	9606.ENSP00000260947	9606.ENSP00000349957	0	0	0	0	0.062	0.104	0.9	0.183	0.922
BARD1	UBE2S	9606.ENSP00000260947	9606.ENSP00000264552	0	0	0	0	0.062	0.138	0.9	0.367	0.942
BARD1	UBE2C	9606.ENSP00000260947	9606.ENSP00000348838	0	0	0	0	0.202	0.138	0.9	0.309	0.946
BARD1	BRCA1	9606.ENSP00000260947	9606.ENSP00000418960	0	0	0	0.545	0.161	0.998	0.9	0.992	0.999
BIRC3	AURKA	9606.ENSP00000263464	9606.ENSP00000216911	0	0	0	0	0.107	0.534	0	0.365	0.712
BIRC3	USP21	9606.ENSP00000263464	9606.ENSP00000356981	0	0	0	0	0	0.06	0.9	0.054	0.903
BIRC3	TNFAIP3	9606.ENSP00000263464	9606.ENSP00000481570	0	0	0	0	0.296	0.27	0.6	0.605	0.908
BIRC3	XIAP	9606.ENSP00000263464	9606.ENSP00000360242	0	0	0	0.867	0.052	0.485	0.9	0.903	0.953
BIRC3	UBE2N	9606.ENSP00000263464	9606.ENSP00000316176	0	0	0	0	0	0.752	0.5	0.847	0.979
BRCA1	AURKA	9606.ENSP00000418960	9606.ENSP00000216911	0	0	0	0	0.328	0.462	0.9	0.736	0.989
BRCA1	BARD1	9606.ENSP00000418960	9606.ENSP00000260947	0	0	0	0.545	0.161	0.998	0.9	0.992	0.999
BRCA1	UBE2S	9606.ENSP00000418960	9606.ENSP00000264552	0	0	0	0	0.081	0.06	0.9	0.497	0.95
BRCA1	UBE2N	9606.ENSP00000418960	9606.ENSP00000316176	0	0	0	0	0	0.837	0.6	0.605	0.972
BRCA1	UBE2C	9606.ENSP00000418960	9606.ENSP00000348838	0	0	0	0	0.287	0.06	0.9	0.322	0.948
BRCA1	ANAPC11	9606.ENSP00000418960	9606.ENSP00000349957	0	0	0	0	0	0	0.9	0.158	0.912
BRCA1	UBE2T	9606.ENSP00000418960	9606.ENSP00000356243	0	0	0	0	0.229	0.284	0	0.749	0.849
BRCA1	XIAP	9606.ENSP00000418960	9606.ENSP00000360242	0	0	0	0	0.062	0.27	0	0.841	0.881
BRCA1	UBE2V2	9606.ENSP00000418960	9606.ENSP00000428209	0	0	0	0	0	0	0.6	0.322	0.717
BRCA1	UHRF1	9606.ENSP00000418960	9606.ENSP00000479617	0	0	0	0	0.369	0	0	0.713	0.811
CDC20	AURKA	9606.ENSP00000361540	9606.ENSP00000216911	0	0	0	0	0.974	0.532	0.9	0.878	0.999
CDC20	UBE2S	9606.ENSP00000361540	9606.ENSP00000264552	0	0	0	0	0.572	0.879	0.6	0.845	0.996
CDC20	UBE2C	9606.ENSP00000361540	9606.ENSP00000348838	0	0	0	0	0.982	0.937	0.3	0.913	0.999
CDC20	ANAPC11	9606.ENSP00000361540	9606.ENSP00000349957	0	0	0	0	0.089	0.885	0.5	0.923	0.995
CDC20	DTL	9606.ENSP00000361540	9606.ENSP00000355958	0	0	0	0	0.757	0	0	0.407	0.85
CDC20	UBE2T	9606.ENSP00000361540	9606.ENSP00000356243	0	0	0	0	0.65	0.138	0	0.217	0.743
CDC20	UHRF1	9606.ENSP00000361540	9606.ENSP00000479617	0	0	0	0	0.894	0	0	0.241	0.916
CDC34	RNF11	9606.ENSP00000215574	9606.ENSP00000242719	0	0	0	0	0	0.149	0	0.675	0.713
CDC34	SMURF2	9606.ENSP00000215574	9606.ENSP00000262435	0	0	0	0	0.112	0.243	0	0.616	0.719
CDC34	MARCH1	9606.ENSP00000215574	9606.ENSP00000427223	0	0	0	0	0.062	0.289	0	0.614	0.72
CDC34	UBE2L6	9606.ENSP00000215574	9606.ENSP00000287156	0	0	0	0.781	0.062	0	0.9	0.519	0.912
CDC34	UBE2T	9606.ENSP00000215574	9606.ENSP00000356243	0	0	0	0.754	0.125	0	0.9	0.481	0.919
CDC34	UBE2C	9606.ENSP00000215574	9606.ENSP00000348838	0	0	0	0.785	0.111	0	0.9	0.748	0.922
CDC34	UBE2S	9606.ENSP00000215574	9606.ENSP00000264552	0	0	0	0.72	0.104	0	0.9	0.735	0.925
CDC34	UBE2N	9606.ENSP00000215574	9606.ENSP00000316176	0	0	0	0.825	0.265	0	0.9	0.748	0.933
CDC34	UBE2M	9606.ENSP00000215574	9606.ENSP00000253023	0	0	0	0.68	0.157	0.122	0.9	0.683	0.936
CDC34	UBE2V2	9606.ENSP00000215574	9606.ENSP00000428209	0	0	0	0	0.088	0.247	0.9	0.612	0.969
CDC34	UBA7	9606.ENSP00000215574	9606.ENSP00000333266	0.045	0	0	0	0.066	0.55	0.9	0.547	0.978
COPS6	UBE2M	9606.ENSP00000304102	9606.ENSP00000253023	0	0	0	0	0.091	0.681	0	0.285	0.774
COPS6	DCUN1D5	9606.ENSP00000304102	9606.ENSP00000260247	0	0	0	0	0.063	0.105	0.9	0.146	0.918
COPS6	DCAF13	9606.ENSP00000304102	9606.ENSP00000297579	0	0	0	0	0.115	0	0.9	0	0.907
COPS6	PSMD14	9606.ENSP00000304102	9606.ENSP00000386541	0	0	0	0	0.123	0.272	0	0.576	0.706
COPS6	TCEB1	9606.ENSP00000304102	9606.ENSP00000478121	0	0	0	0	0.162	0.881	0	0.173	0.91
COPS6	DTL	9606.ENSP00000304102	9606.ENSP00000355958	0	0	0	0	0.062	0.605	0.9	0.066	0.96
DCAF13	GRWD1	9606.ENSP00000297579	9606.ENSP00000253237	0	0	0	0.559	0.852	0.27	0	0	0.887
DCAF13	WDR12	9606.ENSP00000297579	9606.ENSP00000261015	0	0	0	0	0.896	0	0	0.615	0.958
DCAF13	PWP1	9606.ENSP00000297579	9606.ENSP00000387365	0	0	0	0.558	0.874	0	0	0.092	0.877
DCAF13	COPS6	9606.ENSP00000297579	9606.ENSP00000304102	0	0	0	0	0.115	0	0.9	0	0.907
DCAF13	DTL	9606.ENSP00000297579	9606.ENSP00000355958	0	0	0	0	0.131	0	0.9	0	0.909
DCUN1D5	UBE2M	9606.ENSP00000260247	9606.ENSP00000253023	0	0	0	0	0.062	0.87	0.6	0.629	0.979
DCUN1D5	TCEB1	9606.ENSP00000260247	9606.ENSP00000478121	0	0	0	0	0.1	0	0.6	0.251	0.706
DCUN1D5	COPS6	9606.ENSP00000260247	9606.ENSP00000304102	0	0	0	0	0.063	0.105	0.9	0.146	0.918
DTL	AURKA	9606.ENSP00000355958	9606.ENSP00000216911	0	0	0	0	0.803	0	0	0.125	0.82
DTL	UBE2M	9606.ENSP00000355958	9606.ENSP00000253023	0	0	0	0	0	0.27	0.6	0.26	0.765
DTL	DCAF13	9606.ENSP00000355958	9606.ENSP00000297579	0	0	0	0	0.131	0	0.9	0	0.909
DTL	COPS6	9606.ENSP00000355958	9606.ENSP00000304102	0	0	0	0	0.062	0.605	0.9	0.066	0.96
DTL	UBE2C	9606.ENSP00000355958	9606.ENSP00000348838	0	0	0	0	0.786	0	0	0.167	0.814
DTL	UBE2T	9606.ENSP00000355958	9606.ENSP00000356243	0	0	0	0	0.781	0	0	0.218	0.822
DTL	CDC20	9606.ENSP00000355958	9606.ENSP00000361540	0	0	0	0	0.757	0	0	0.407	0.85
GRWD1	DCAF13	9606.ENSP00000253237	9606.ENSP00000297579	0	0	0	0.559	0.852	0.27	0	0	0.887
GRWD1	PWP1	9606.ENSP00000253237	9606.ENSP00000387365	0	0	0	0.563	0.888	0	0	0.385	0.905
GRWD1	WDR12	9606.ENSP00000253237	9606.ENSP00000261015	0	0	0	0.567	0.879	0	0	0.67	0.913
HERC5	HERC6	9606.ENSP00000264350	9606.ENSP00000264346	0	0	0	0.934	0.775	0	0	0.901	0.788
HERC5	UBE2N	9606.ENSP00000264350	9606.ENSP00000316176	0	0	0	0	0.062	0.16	0.6	0.208	0.717
HERC5	UBA7	9606.ENSP00000264350	9606.ENSP00000333266	0	0	0	0	0.11	0.057	0.6	0.804	0.925
HERC5	UBE2L6	9606.ENSP00000264350	9606.ENSP00000287156	0	0	0	0	0.296	0.36	0.6	0.83	0.965
HERC6	UBA7	9606.ENSP00000264346	9606.ENSP00000333266	0	0	0	0	0.153	0.057	0	0.708	0.747
HERC6	HERC5	9606.ENSP00000264346	9606.ENSP00000264350	0	0	0	0.934	0.775	0	0	0.901	0.788
HERC6	UBE2L6	9606.ENSP00000264346	9606.ENSP00000287156	0	0	0	0	0.232	0.363	0	0.752	0.868
KAT2B	TLE1	9606.ENSP00000263754	9606.ENSP00000365682	0	0	0	0	0.062	0	0.65	0.298	0.749
MARCH1	CDC34	9606.ENSP00000427223	9606.ENSP00000215574	0	0	0	0	0.062	0.289	0	0.614	0.72
PML	TRIM28	9606.ENSP00000268058	9606.ENSP00000253024	0	0	0	0.546	0	0	0.9	0.518	0.922
PML	SMURF2	9606.ENSP00000268058	9606.ENSP00000262435	0	0	0	0	0.049	0.056	0.9	0.083	0.906
PML	TRIM22	9606.ENSP00000268058	9606.ENSP00000369299	0	0	0	0	0.084	0.273	0	0.632	0.733
PML	SMURF1	9606.ENSP00000268058	9606.ENSP00000354621	0	0	0	0	0.049	0.056	0.9	0.15	0.913
PML	RANBP2	9606.ENSP00000268058	9606.ENSP00000283195	0	0	0	0	0.062	0.27	0.9	0.333	0.948
PSMD14	USP15	9606.ENSP00000386541	9606.ENSP00000280377	0	0	0	0	0.065	0.511	0	0.463	0.733
PSMD14	COPS6	9606.ENSP00000386541	9606.ENSP00000304102	0	0	0	0	0.123	0.272	0	0.576	0.706
PSMD14	UBE2N	9606.ENSP00000386541	9606.ENSP00000316176	0.046	0	0	0	0.448	0.077	0	0.535	0.744
PWP1	GRWD1	9606.ENSP00000387365	9606.ENSP00000253237	0	0	0	0.563	0.888	0	0	0.385	0.905
PWP1	WDR12	9606.ENSP00000387365	9606.ENSP00000261015	0	0	0	0.564	0.895	0.389	0	0.743	0.954
PWP1	DCAF13	9606.ENSP00000387365	9606.ENSP00000297579	0	0	0	0.558	0.874	0	0	0.092	0.877
RANBP2	UBA2	9606.ENSP00000283195	9606.ENSP00000246548	0	0	0	0	0.288	0.27	0	0.776	0.873
RANBP2	PML	9606.ENSP00000283195	9606.ENSP00000268058	0	0	0	0	0.062	0.27	0.9	0.333	0.948
RNF11	CDC34	9606.ENSP00000242719	9606.ENSP00000215574	0	0	0	0	0	0.149	0	0.675	0.713
RNF11	UBE2N	9606.ENSP00000242719	9606.ENSP00000316176	0	0	0	0	0	0.784	0	0.648	0.92
RNF11	TNFAIP3	9606.ENSP00000242719	9606.ENSP00000481570	0	0	0	0	0	0.76	0	0.697	0.924
RNF11	SMURF2	9606.ENSP00000242719	9606.ENSP00000262435	0	0	0	0	0.062	0.795	0	0.811	0.96
SIAH1	UBE2L6	9606.ENSP00000349156	9606.ENSP00000287156	0	0	0	0	0.062	0.357	0.8	0.41	0.919
SMURF1	UBE2M	9606.ENSP00000354621	9606.ENSP00000253023	0	0	0	0	0.062	0.544	0	0.357	0.701
SMURF1	SMURF2	9606.ENSP00000354621	9606.ENSP00000262435	0	0	0	0.976	0	0.879	0.9	0.885	0.987
SMURF1	PML	9606.ENSP00000354621	9606.ENSP00000268058	0	0	0	0	0.049	0.056	0.9	0.15	0.913
SMURF1	USP15	9606.ENSP00000354621	9606.ENSP00000280377	0	0	0	0	0.062	0	0.65	0.52	0.828
SMURF2	CDC34	9606.ENSP00000262435	9606.ENSP00000215574	0	0	0	0	0.112	0.243	0	0.616	0.719
SMURF2	RNF11	9606.ENSP00000262435	9606.ENSP00000242719	0	0	0	0	0.062	0.795	0	0.811	0.96
SMURF2	PML	9606.ENSP00000262435	9606.ENSP00000268058	0	0	0	0	0.049	0.056	0.9	0.083	0.906
SMURF2	USP15	9606.ENSP00000262435	9606.ENSP00000280377	0	0	0	0	0.062	0.486	0.6	0.61	0.914
SMURF2	SMURF1	9606.ENSP00000262435	9606.ENSP00000354621	0	0	0	0.976	0	0.879	0.9	0.885	0.987
TCEB1	DCUN1D5	9606.ENSP00000478121	9606.ENSP00000260247	0	0	0	0	0.1	0	0.6	0.251	0.706
TCEB1	COPS6	9606.ENSP00000478121	9606.ENSP00000304102	0	0	0	0	0.162	0.881	0	0.173	0.91
TLE1	KAT2B	9606.ENSP00000365682	9606.ENSP00000263754	0	0	0	0	0.062	0	0.65	0.298	0.749
TNFAIP3	RNF11	9606.ENSP00000481570	9606.ENSP00000242719	0	0	0	0	0	0.76	0	0.697	0.924
TNFAIP3	BIRC3	9606.ENSP00000481570	9606.ENSP00000263464	0	0	0	0	0.296	0.27	0.6	0.605	0.908
TNFAIP3	XIAP	9606.ENSP00000481570	9606.ENSP00000360242	0	0	0	0	0.049	0	0.6	0.325	0.72
TRIM21	UBE2N	9606.ENSP00000254436	9606.ENSP00000316176	0	0	0	0	0	0.937	0	0.384	0.96
TRIM22	PML	9606.ENSP00000369299	9606.ENSP00000268058	0	0	0	0	0.084	0.273	0	0.632	0.733
TRIM28	UHRF1	9606.ENSP00000253024	9606.ENSP00000479617	0	0	0	0	0.09	0.27	0	0.814	0.865
TRIM28	PML	9606.ENSP00000253024	9606.ENSP00000268058	0	0	0	0.546	0	0	0.9	0.518	0.922
TSG101	WDR12	9606.ENSP00000251968	9606.ENSP00000261015	0	0	0	0	0	0.824	0	0	0.824
UBA2	UBE2M	9606.ENSP00000246548	9606.ENSP00000253023	0	0	0	0	0.084	0.385	0	0.713	0.824
UBA2	RANBP2	9606.ENSP00000246548	9606.ENSP00000283195	0	0	0	0	0.288	0.27	0	0.776	0.873
UBA7	CDC34	9606.ENSP00000333266	9606.ENSP00000215574	0.045	0	0	0	0.066	0.55	0.9	0.547	0.978
UBA7	UBE2M	9606.ENSP00000333266	9606.ENSP00000253023	0	0	0	0	0.053	0.259	0.9	0.548	0.964
UBA7	HERC6	9606.ENSP00000333266	9606.ENSP00000264346	0	0	0	0	0.153	0.057	0	0.708	0.747
UBA7	HERC5	9606.ENSP00000333266	9606.ENSP00000264350	0	0	0	0	0.11	0.057	0.6	0.804	0.925
UBA7	UBE2S	9606.ENSP00000333266	9606.ENSP00000264552	0.045	0	0	0	0.049	0.212	0.9	0.493	0.957
UBA7	UBE2L6	9606.ENSP00000333266	9606.ENSP00000287156	0.045	0	0	0	0.302	0.4	0.9	0.883	0.994
UBA7	UBE2N	9606.ENSP00000333266	9606.ENSP00000316176	0.045	0	0	0	0.049	0.334	0.9	0.546	0.967
UBA7	UBE2V2	9606.ENSP00000333266	9606.ENSP00000428209	0	0	0	0	0.064	0	0.9	0.481	0.947
UBA7	UBE2C	9606.ENSP00000333266	9606.ENSP00000348838	0.045	0	0	0	0.063	0.282	0.9	0.598	0.969
UBE2C	CDC34	9606.ENSP00000348838	9606.ENSP00000215574	0	0	0	0.785	0.111	0	0.9	0.748	0.922
UBE2C	AURKA	9606.ENSP00000348838	9606.ENSP00000216911	0	0	0	0	0.95	0.282	0.3	0.66	0.99
UBE2C	UBE2M	9606.ENSP00000348838	9606.ENSP00000253023	0	0	0	0.792	0.066	0.058	0.9	0.67	0.917
UBE2C	BARD1	9606.ENSP00000348838	9606.ENSP00000260947	0	0	0	0	0.202	0.138	0.9	0.309	0.946
UBE2C	UBE2S	9606.ENSP00000348838	9606.ENSP00000264552	0	0	0	0.778	0.704	0.27	0.9	0.905	0.981
UBE2C	UBE2L6	9606.ENSP00000348838	9606.ENSP00000287156	0	0	0	0.77	0.042	0	0.9	0.437	0.909
UBE2C	UBE2N	9606.ENSP00000348838	9606.ENSP00000316176	0	0	0	0.88	0	0.075	0.9	0.751	0.912
UBE2C	UBA7	9606.ENSP00000348838	9606.ENSP00000333266	0.045	0	0	0	0.063	0.282	0.9	0.598	0.969
UBE2C	DTL	9606.ENSP00000348838	9606.ENSP00000355958	0	0	0	0	0.786	0	0	0.167	0.814
UBE2C	BRCA1	9606.ENSP00000348838	9606.ENSP00000418960	0	0	0	0	0.287	0.06	0.9	0.322	0.948
UBE2C	UBE2V2	9606.ENSP00000348838	9606.ENSP00000428209	0	0	0	0	0.062	0.247	0.9	0.459	0.956
UBE2C	UBE2T	9606.ENSP00000348838	9606.ENSP00000356243	0	0	0	0.815	0.732	0.075	0.9	0.591	0.975
UBE2C	CDC20	9606.ENSP00000348838	9606.ENSP00000361540	0	0	0	0	0.982	0.937	0.3	0.913	0.999
UBE2C	ANAPC11	9606.ENSP00000348838	9606.ENSP00000349957	0	0	0	0	0.089	0.996	0.9	0.993	0.999
UBE2L6	CDC34	9606.ENSP00000287156	9606.ENSP00000215574	0	0	0	0.781	0.062	0	0.9	0.519	0.912
UBE2L6	UBE2M	9606.ENSP00000287156	9606.ENSP00000253023	0	0	0	0.784	0.062	0.058	0.9	0.383	0.911
UBE2L6	HERC6	9606.ENSP00000287156	9606.ENSP00000264346	0	0	0	0	0.232	0.363	0	0.752	0.868
UBE2L6	HERC5	9606.ENSP00000287156	9606.ENSP00000264350	0	0	0	0	0.296	0.36	0.6	0.83	0.965
UBE2L6	UBE2S	9606.ENSP00000287156	9606.ENSP00000264552	0	0	0	0.737	0.062	0	0.9	0.575	0.916
UBE2L6	UBE2C	9606.ENSP00000287156	9606.ENSP00000348838	0	0	0	0.77	0.042	0	0.9	0.437	0.909
UBE2L6	UBE2N	9606.ENSP00000287156	9606.ENSP00000316176	0	0	0	0.815	0	0	0.9	0.595	0.91
UBE2L6	SIAH1	9606.ENSP00000287156	9606.ENSP00000349156	0	0	0	0	0.062	0.357	0.8	0.41	0.919
UBE2L6	UBE2V2	9606.ENSP00000287156	9606.ENSP00000428209	0	0	0	0	0.062	0.318	0.9	0.443	0.959
UBE2L6	UBA7	9606.ENSP00000287156	9606.ENSP00000333266	0.045	0	0	0	0.302	0.4	0.9	0.883	0.994
UBE2M	CDC34	9606.ENSP00000253023	9606.ENSP00000215574	0	0	0	0.68	0.157	0.122	0.9	0.683	0.936
UBE2M	UBA2	9606.ENSP00000253023	9606.ENSP00000246548	0	0	0	0	0.084	0.385	0	0.713	0.824
UBE2M	SMURF1	9606.ENSP00000253023	9606.ENSP00000354621	0	0	0	0	0.062	0.544	0	0.357	0.701
UBE2M	DTL	9606.ENSP00000253023	9606.ENSP00000355958	0	0	0	0	0	0.27	0.6	0.26	0.765
UBE2M	COPS6	9606.ENSP00000253023	9606.ENSP00000304102	0	0	0	0	0.091	0.681	0	0.285	0.774
UBE2M	UBE2L6	9606.ENSP00000253023	9606.ENSP00000287156	0	0	0	0.784	0.062	0.058	0.9	0.383	0.911
UBE2M	UBE2C	9606.ENSP00000253023	9606.ENSP00000348838	0	0	0	0.792	0.066	0.058	0.9	0.67	0.917
UBE2M	UBE2N	9606.ENSP00000253023	9606.ENSP00000316176	0	0	0	0.809	0.092	0.058	0.9	0.703	0.919
UBE2M	UBE2S	9606.ENSP00000253023	9606.ENSP00000264552	0	0	0	0.758	0.212	0.058	0.9	0.517	0.928
UBE2M	UBA7	9606.ENSP00000253023	9606.ENSP00000333266	0	0	0	0	0.053	0.259	0.9	0.548	0.964
UBE2M	UBE2V2	9606.ENSP00000253023	9606.ENSP00000428209	0	0	0	0	0.102	0.629	0.9	0.366	0.976
UBE2M	DCUN1D5	9606.ENSP00000253023	9606.ENSP00000260247	0	0	0	0	0.062	0.87	0.6	0.629	0.979
UBE2N	CDC34	9606.ENSP00000316176	9606.ENSP00000215574	0	0	0	0.825	0.265	0	0.9	0.748	0.933
UBE2N	AURKA	9606.ENSP00000316176	9606.ENSP00000216911	0	0	0	0	0.066	0.496	0	0.563	0.776
UBE2N	RNF11	9606.ENSP00000316176	9606.ENSP00000242719	0	0	0	0	0	0.784	0	0.648	0.92
UBE2N	UBE2M	9606.ENSP00000316176	9606.ENSP00000253023	0	0	0	0.809	0.092	0.058	0.9	0.703	0.919
UBE2N	TRIM21	9606.ENSP00000316176	9606.ENSP00000254436	0	0	0	0	0	0.937	0	0.384	0.96
UBE2N	BARD1	9606.ENSP00000316176	9606.ENSP00000260947	0	0	0	0	0	0.343	0.6	0.511	0.86
UBE2N	BIRC3	9606.ENSP00000316176	9606.ENSP00000263464	0	0	0	0	0	0.752	0.5	0.847	0.979
UBE2N	HERC5	9606.ENSP00000316176	9606.ENSP00000264350	0	0	0	0	0.062	0.16	0.6	0.208	0.717
UBE2N	UBE2S	9606.ENSP00000316176	9606.ENSP00000264552	0	0	0	0.882	0	0	0.9	0.74	0.908
UBE2N	UBE2L6	9606.ENSP00000316176	9606.ENSP00000287156	0	0	0	0.815	0	0	0.9	0.595	0.91
UBE2N	PSMD14	9606.ENSP00000316176	9606.ENSP00000386541	0.046	0	0	0	0.448	0.077	0	0.535	0.744
UBE2N	XIAP	9606.ENSP00000316176	9606.ENSP00000360242	0	0	0	0	0.082	0.174	0	0.694	0.748
UBE2N	UBE2C	9606.ENSP00000316176	9606.ENSP00000348838	0	0	0	0.88	0	0.075	0.9	0.751	0.912
UBE2N	UBA7	9606.ENSP00000316176	9606.ENSP00000333266	0.045	0	0	0	0.049	0.334	0.9	0.546	0.967
UBE2N	BRCA1	9606.ENSP00000316176	9606.ENSP00000418960	0	0	0	0	0	0.837	0.6	0.605	0.972
UBE2N	UBE2V2	9606.ENSP00000316176	9606.ENSP00000428209	0	0	0	0	0.382	0.997	0.8	0.995	0.999
UBE2S	CDC34	9606.ENSP00000264552	9606.ENSP00000215574	0	0	0	0.72	0.104	0	0.9	0.735	0.925
UBE2S	AURKA	9606.ENSP00000264552	9606.ENSP00000216911	0	0	0	0	0.266	0.058	0.6	0.222	0.756
UBE2S	UBE2M	9606.ENSP00000264552	9606.ENSP00000253023	0	0	0	0.758	0.212	0.058	0.9	0.517	0.928
UBE2S	BARD1	9606.ENSP00000264552	9606.ENSP00000260947	0	0	0	0	0.062	0.138	0.9	0.367	0.942
UBE2S	UBE2N	9606.ENSP00000264552	9606.ENSP00000316176	0	0	0	0.882	0	0	0.9	0.74	0.908
UBE2S	UBE2L6	9606.ENSP00000264552	9606.ENSP00000287156	0	0	0	0.737	0.062	0	0.9	0.575	0.916
UBE2S	UBE2T	9606.ENSP00000264552	9606.ENSP00000356243	0	0	0	0.786	0.27	0	0.9	0.646	0.934
UBE2S	BRCA1	9606.ENSP00000264552	9606.ENSP00000418960	0	0	0	0	0.081	0.06	0.9	0.497	0.95
UBE2S	UBA7	9606.ENSP00000264552	9606.ENSP00000333266	0.045	0	0	0	0.049	0.212	0.9	0.493	0.957
UBE2S	UBE2V2	9606.ENSP00000264552	9606.ENSP00000428209	0	0	0	0	0.062	0.247	0.9	0.593	0.967
UBE2S	UBE2C	9606.ENSP00000264552	9606.ENSP00000348838	0	0	0	0.778	0.704	0.27	0.9	0.905	0.981
UBE2S	CDC20	9606.ENSP00000264552	9606.ENSP00000361540	0	0	0	0	0.572	0.879	0.6	0.845	0.996
UBE2S	ANAPC11	9606.ENSP00000264552	9606.ENSP00000349957	0	0	0	0	0.065	0.932	0.9	0.939	0.999
UBE2T	CDC34	9606.ENSP00000356243	9606.ENSP00000215574	0	0	0	0.754	0.125	0	0.9	0.481	0.919
UBE2T	AURKA	9606.ENSP00000356243	9606.ENSP00000216911	0	0	0	0	0.743	0.058	0	0.228	0.797
UBE2T	UBE2S	9606.ENSP00000356243	9606.ENSP00000264552	0	0	0	0.786	0.27	0	0.9	0.646	0.934
UBE2T	UBE2C	9606.ENSP00000356243	9606.ENSP00000348838	0	0	0	0.815	0.732	0.075	0.9	0.591	0.975
UBE2T	DTL	9606.ENSP00000356243	9606.ENSP00000355958	0	0	0	0	0.781	0	0	0.218	0.822
UBE2T	CDC20	9606.ENSP00000356243	9606.ENSP00000361540	0	0	0	0	0.65	0.138	0	0.217	0.743
UBE2T	BRCA1	9606.ENSP00000356243	9606.ENSP00000418960	0	0	0	0	0.229	0.284	0	0.749	0.849
UBE2V2	CDC34	9606.ENSP00000428209	9606.ENSP00000215574	0	0	0	0	0.088	0.247	0.9	0.612	0.969
UBE2V2	UBE2M	9606.ENSP00000428209	9606.ENSP00000253023	0	0	0	0	0.102	0.629	0.9	0.366	0.976
UBE2V2	BARD1	9606.ENSP00000428209	9606.ENSP00000260947	0	0	0	0	0	0	0.6	0.325	0.718
UBE2V2	UBE2S	9606.ENSP00000428209	9606.ENSP00000264552	0	0	0	0	0.062	0.247	0.9	0.593	0.967
UBE2V2	UBE2L6	9606.ENSP00000428209	9606.ENSP00000287156	0	0	0	0	0.062	0.318	0.9	0.443	0.959
UBE2V2	UBE2N	9606.ENSP00000428209	9606.ENSP00000316176	0	0	0	0	0.382	0.997	0.8	0.995	0.999
UBE2V2	UBA7	9606.ENSP00000428209	9606.ENSP00000333266	0	0	0	0	0.064	0	0.9	0.481	0.947
UBE2V2	UBE2C	9606.ENSP00000428209	9606.ENSP00000348838	0	0	0	0	0.062	0.247	0.9	0.459	0.956
UBE2V2	BRCA1	9606.ENSP00000428209	9606.ENSP00000418960	0	0	0	0	0	0	0.6	0.322	0.717
UHRF1	AURKA	9606.ENSP00000479617	9606.ENSP00000216911	0	0	0	0	0.701	0	0	0.216	0.756
UHRF1	TRIM28	9606.ENSP00000479617	9606.ENSP00000253024	0	0	0	0	0.09	0.27	0	0.814	0.865
UHRF1	CDC20	9606.ENSP00000479617	9606.ENSP00000361540	0	0	0	0	0.894	0	0	0.241	0.916
UHRF1	BRCA1	9606.ENSP00000479617	9606.ENSP00000418960	0	0	0	0	0.369	0	0	0.713	0.811
USP15	SMURF2	9606.ENSP00000280377	9606.ENSP00000262435	0	0	0	0	0.062	0.486	0.6	0.61	0.914
USP15	PSMD14	9606.ENSP00000280377	9606.ENSP00000386541	0	0	0	0	0.065	0.511	0	0.463	0.733
USP15	SMURF1	9606.ENSP00000280377	9606.ENSP00000354621	0	0	0	0	0.062	0	0.65	0.52	0.828
USP21	BIRC3	9606.ENSP00000356981	9606.ENSP00000263464	0	0	0	0	0	0.06	0.9	0.054	0.903
USP21	XIAP	9606.ENSP00000356981	9606.ENSP00000360242	0	0	0	0	0.062	0.06	0.9	0.065	0.906
WDR12	TSG101	9606.ENSP00000261015	9606.ENSP00000251968	0	0	0	0	0	0.824	0	0	0.824
WDR12	GRWD1	9606.ENSP00000261015	9606.ENSP00000253237	0	0	0	0.567	0.879	0	0	0.67	0.913
WDR12	PWP1	9606.ENSP00000261015	9606.ENSP00000387365	0	0	0	0.564	0.895	0.389	0	0.743	0.954
WDR12	DCAF13	9606.ENSP00000261015	9606.ENSP00000297579	0	0	0	0	0.896	0	0	0.615	0.958
XIAP	BIRC3	9606.ENSP00000360242	9606.ENSP00000263464	0	0	0	0.867	0.052	0.485	0.9	0.903	0.953
XIAP	UBE2N	9606.ENSP00000360242	9606.ENSP00000316176	0	0	0	0	0.082	0.174	0	0.694	0.748
XIAP	USP21	9606.ENSP00000360242	9606.ENSP00000356981	0	0	0	0	0.062	0.06	0.9	0.065	0.906
XIAP	TNFAIP3	9606.ENSP00000360242	9606.ENSP00000481570	0	0	0	0	0.049	0	0.6	0.325	0.72
XIAP	BRCA1	9606.ENSP00000360242	9606.ENSP00000418960	0	0	0	0	0.062	0.27	0	0.841	0.881
