# Supplementary material for: Integrative Multi-Omics Analysis Reveals the Molecular Characteristics, Tumor Microenvironment, and Clinical Significance of Ubiquitination Mechanisms in Lung Adenocarcinoma
Source: Int J Mol Sci. 2025 Jul 6;26(13):6501. doi: 10.3390/ijms26136501 (PMC12250011; doi:10.3390/ijms26136501)
Supplement: Supplementary file 1 [file ijms-26-06501-s001.zip › Supplementary File S2-Table S4.csv]

	drug	cluster1_mean	cluster2_mean	p.value	state
4	Cytarabine_1006	9.99582487950585	2739.52116052013	1.64419085872151e-11	1<2
7	Navitoclax_1011	38.954041084895	1089.70894977869	1.76449343424019e-05	1<2
8	Vorinostat_1012	19.1292865440861	2496300967.85128	0.00838801580358403	1<2
9	Nilotinib_1013	95.2978913543078	682.48431841527	1.12070673472748e-08	1<2
10	Olaparib_1017	133.57674348574	2038.99209077748	0.00076905998352298	1<2
11	Axitinib_1021	33.5894016980572	20.9461218405445	9.08801239449437e-17	1>2
12	AZD7762_1022	4.30066676067725	500.768797169486	3.21991690102794e-27	1<2
13	SB216763_1025	285.77981070663	155.300032220431	7.13245422156805e-25	1>2
14	KU-55933_1030	95.9420607205069	78.8149032970485	6.49623956850948e-13	1>2
15	Afatinib_1032	8.7987809770897	26.6400412351688	0.0471135145272344	1<2
16	Staurosporine_1034	0.623619241793182	6000082.68020622	3.51515336566809e-17	1<2
17	PLX-4720_1036	151.732823973191	1042.27176959415	5.8862153040454e-05	1<2
18	NU7441_1038	15.2461147693406	13.2777432488469	9.78516500073104e-07	1>2
19	Doramapimod_1042	148.460695803898	77.1647391027683	4.57876063949154e-35	1>2
23	PD173074_1049	92.034976683432	422.169979398473	2.71688007246974e-07	1<2
24	ZM447439_1050	24.2378400288455	18.0292257980291	4.24220898874516e-13	1>2
25	Alisertib_1051	58.8556431516889	4480.77595046251	2.26747581965425e-07	1<2
26	RO-3306_1052	20.7819110252497	21.8876454852471	0.426562956960495	1<2
27	MK-2206_1053	47.8496382657933	28733.0304882365	0.166047011301342	1<2
28	Palbociclib_1054	47.3972420592494	496.012834668603	0.000120752309737098	1<2
30	Pictilisib_1058	25.1974766106315	1.84398707142019e+20	3.4238454352648e-07	1<2
31	AZD8055_1059	0.906766916824855	0.988163672250953	0.414317242124804	1<2
32	PD0325901_1060	4.25998023502697	274.402177536162	1.17483933575567e-14	1<2
33	Obatoclax Mesylate_1068	19.5191209065403	2081.91897176495	1.26715918426384e-06	1<2
34	5-Fluorouracil_1073	575.139383778228	48165014714.6514	3.40218707891696e-22	1<2
38	Rapamycin_1084	0.20959425396661	1.65983759037328	0.004841729901751	1<2
39	Sorafenib_1085	37.7706691463903	1052.5246020753	7.49291266470511e-07	1<2
40	BI-2536_1086	1.34967265775471	3.03322027474247	2.0649137354834e-15	1<2
41	Irinotecan_1088	180.148514207093	970.33036186692	1.84663497484729e-12	1<2
42	Oxaliplatin_1089	111.965267947435	51580.6466825644	4.2832382183383e-10	1<2
43	BMS-536924_1091	9.61502183059441	162.818875104762	8.64626452577905e-10	1<2
44	GSK1904529A_1093	197.466301286734	7831.0162078279	0.000102429271006678	1<2
45	Tozasertib_1096	23.5378706413677	21.6733666221386	0.0392456365240034	1>2
46	PF-4708671_1129	72.0697591613399	49.2075186656218	2.28772779843544e-16	1>2
47	PRIMA-1MET_1131	191.002081831969	1467.14881370864	0.00696339545766502	1<2
48	Erlotinib_1168	13.5120678889842	163.354823517072	5.61621338322011e-15	1<2
52	Gemcitabine_1190	3.26480750021935	1175471563.0877	1.21124372387261e-24	1<2
54	GSK269962A_1192	25.813288485078	16.5549344506882	2.29172930121276e-17	1>2
55	SB505124_1194	13.3630705409608	8.87101483325601	9.10778543409407e-27	1>2
56	Tamoxifen_1199	79.5039621348201	27743.5313770438	0.209986244015422	1<2
57	Fulvestrant_1200	34.8588539266547	267931465.256773	7.89693925967164e-17	1<2
58	EPZ004777_1237	292.751463081106	50690.0268903505	0.000490430203499656	1<2
62	AZ960_1250	21.898728088445	358.312626164519	0.0146963043206633	1<2
64	XAV939_1268	94.2615796132202	206.509404105487	0.00380727953204668	1<2
66	Dabrafenib_1373	137.927525171091	623.959632771399	6.15948132254342e-08	1<2
67	Temozolomide_1375	763.443311800893	16167.0810112217	5.98417927018382e-08	1<2
69	IAP_5620_1428	176.885103753194	477.422681102605	6.13596375009285e-16	1<2
70	AZD2014_1441	27.2386325500918	4177.70484693379	0.267434564285717	1<2
71	AZD1208_1449	239.998355865539	453.757628019277	1.49054042987858e-05	1<2
72	AZD1332_1463	58.9564446107986	178.676499372079	0.000135057712616453	1<2
73	Ruxolitinib_1507	134.81238797731	271.035840700966	0.000530829991956259	1<2
74	Linsitinib_1510	68.8406116451981	184.259773302206	1.09644361990095e-05	1<2
75	Epirubicin_1511	216.017046767542	108290650072.094	4.82281793921258e-08	1<2
76	Cyclophosphamide_1512	424.789385566629	4567352494.14471	2.8819552474461e-05	1<2
79	Uprosertib_1553	174.718460427878	259.141095627115	0.954008933177147	1<2
80	LCL161_1557	135.633682502132	420.352526898999	8.41051974706261e-17	1<2
81	Lapatinib_1558	154.938880703061	207925.865798829	9.88818001589661e-06	1<2
83	Alpelisib_1560	292.513524027176	41433811.0531581	1.83981265855044e-14	1<2
84	Taselisib_1561	45.801978322518	3166718.78522778	3.90380296731294e-06	1<2
85	EPZ5676_1563	443.801773340634	10143.1685835424	8.78357423991841e-09	1<2
86	SCH772984_1564	28.7765861106564	1266.33580203451	4.73640896810435e-22	1<2
87	IWP-2_1576	18.866535653492	78.1737126932027	0.000775480686749821	1<2
88	Leflunomide_1578	157.878820172095	566.246691062767	0.00452287628329789	1<2
89	Entinostat_1593	59.5262049474034	3071.49340499272	0.00783745361545321	1<2
92	VE-822_1613	94.3347287766533	1095.49700912833	7.08440950036176e-07	1<2
93	WZ4003_1614	52.9885519665487	70.2074567474736	0.0102022841446352	1<2
94	CZC24832_1615	172.436117335325	1435.84334974319	3.89261730991241e-09	1<2
95	AZD5582_1617	80.1137563466078	20.7734404552495	0.636106259367271	1>2
96	GSK2606414_1618	66.8976328935803	2728.21936720363	3.97856168593402e-11	1<2
97	PFI3_1620	229.921606588381	956.794198658361	1.28076564735907e-05	1<2
98	PCI-34051_1621	486.752416358267	1442.31702857826	0.291929154489393	1<2
99	Wnt-C59_1622	87.6463593392394	734.505722640107	8.8332385756874e-07	1<2
100	I-BET-762_1624	41.760806089763	103.395288863531	1.80891865443161e-06	1<2
101	RVX-208_1625	117.753148187165	222.312795717454	8.20632025292813e-09	1<2
102	OTX015_1626	20.5449166594019	40.3677773985709	0.000529698492498136	1<2
103	GSK343_1627	21.1856114233218	31.0793227179133	0.711490854109779	1<2
104	ML323_1629	184.872319647643	1424158862561875	2.43750701296984e-09	1<2
105	Entospletinib_1630	55.2662117805542	80.8559052048873	0.00684426107556972	1<2
106	PRT062607_1631	38.1478712456389	3014.06841279428	0.422236547778025	1<2
107	Ribociclib_1632	57.5116930590855	41.9945102769613	1.13300723798529e-30	1>2
108	AGI-6780_1634	99.2617213164485	5423.69437825442	2.48440993813016e-06	1<2
109	Picolinici-acid_1635	218.129686708382	614.829338707545	0.0105626070758289	1<2
114	ERK_2440_1713	191.419630810625	10983.5000637157	7.04267924976768e-07	1<2
116	IRAK4_4710_1716	252.517038873728	660.15024105372	0.0048244539349888	1<2
117	JAK1_8709_1718	87.112735922685	113.354278313179	0.284892480981326	1<2
119	PAK_5339_1730	11.0414798509169	23.2778310648216	9.11653548097266e-11	1<2
120	TAF1_5496_1732	205.349948305037	592635.770514665	0.000731560787876415	1<2
122	VSP34_8731_1734	28.1253564875717	614.726640644812	0.00416996101370453	1<2
124	IGF1R_3801_1738	37.9850782917079	65658.292708125	8.61008652431407e-08	1<2
125	JAK_8517_1739	71.1801133909052	3655.81224770341	0.726081123180295	1<2
126	AZD4547_1786	36.289923495106	2992.25785201318	1.55074341894847e-17	1<2
127	Ibrutinib_1799	168.541597216095	429.898573209908	0.634878595790225	1<2
128	Zoledronate_1802	96.2037955368318	8149.83677553787	2.82696444902328e-06	1<2
130	Oxaliplatin_1806	189.145951288396	1590.26131094022	5.98417927018382e-08	1<2
131	Carmustine_1807	589.032653217634	2254.58328114644	0.000333125797421466	1<2
132	Topotecan_1808	61.918057718369	10.3531372960142	0.00291711863452292	1>2
133	Teniposide_1809	11716.5818114966	240.469715357951	1.03717374506217e-05	1>2
134	Mitoxantrone_1810	10.1904694117007	66.9830204521944	0.216741324727289	1<2
135	Dactinomycin_1811	0.66109796850413	15.4226533275222	6.9560843727326e-08	1<2
136	Fludarabine_1813	279.286433472482	511.760351944068	2.05414487644245e-05	1<2
137	Nelarabine_1814	652.009083727686	1001.42116398601	0.00097678744874978	1<2
138	Fulvestrant_1816	107.508690931614	344.076655571886	3.19206177952045e-09	1<2
142	Dihydrorotenone_1827	3.69932852216611	16.2693021053617	0.00427698311073885	1<2
143	Gallibiscoquinazole_1830	17.0265039485275	225.064564356052	2.66174012636657e-15	1<2
145	Sinularin_1838	103.220653642217	118.243178596387	0.940302953845205	1<2
146	Sabutoclax_1849	2.18887750700769	2.99105301404479	0.335720771754471	1<2
147	LY2109761_1852	509.328547545755	3545.82359620303	3.86413036454392e-05	1<2
148	OF-1_1853	151.227581538854	18918.6674529311	0.00443419482372595	1<2
149	MN-64_1854	223.22757181048	565.06707735091	0.105908847544468	1<2
150	KRAS (G12C) Inhibitor-12_1855	2072714.93121477	153510.095286384	0.579534688112965	1>2
154	Ulixertinib_1908	22.2500085488677	977.133713692482	1.36859524372672e-09	1<2
156	ABT737_1910	27.8171982497069	138.051176014826	0.839692648927088	1<2
158	Afuresertib_1912	31.715932051708	521.352696647233	0.00379338734030968	1<2
159	AGI-5198_1913	151.779526291456	332.007992829437	0.135763037966725	1<2
160	AZD3759_1915	16.7674706138021	96.0058151004847	2.52455687249224e-07	1<2
161	AZD5363_1916	46.5381506853835	3543.98124997702	0.0105104489079681	1<2
165	Cediranib_1922	11.6851225131047	121.602236200925	3.29617439038142e-06	1<2
166	Ipatasertib_1924	68.9109444844217	15148.6088083345	1.0617901145719e-08	1<2
167	GDC0810_1925	186.562992200803	2056.42031709257	2.93193197178849e-15	1<2
169	GSK2578215A_1927	156.070842527542	333.275031613982	0.0026908090300677	1<2
170	I-BRD9_1928	130.423175466158	5894.19156738605	1.92729825693857e-08	1<2
171	Telomerase Inhibitor IX_1930	53.1659163132904	105507.121998683	6.49629802345034e-15	1<2
172	MIRA-1_1931	382.701146849439	11166.0889691886	4.23632551821837e-10	1<2
173	NVP-ADW742_1932	22.2483129963035	60.7334125688714	3.45511589151971e-07	1<2
174	P22077_1933	236.285488909258	15326.7018649609	2.53914187721403e-05	1<2
175	Savolitinib_1936	16.101578496504	269.139356038898	3.58091104558028e-27	1<2
177	WIKI4_1940	40.7536090308847	57.6159880407298	3.85020990671105e-06	1<2
179	MIM1_1996	70.2616464199265	172.291138862325	1.04672040577996e-12	1<2
181	BPD-00008900_1998	173.588926340555	1907.77018769046	2.03913305401598e-08	1<2
182	Foretinib_2040	5.0717839268719	208.434182777173	4.69165077802335e-17	1<2
183	BIBR-1532_2043	231.084455184879	1751.85206143732	3.0082187367196e-05	1<2
185	AMG-319_2045	156.44477507515	2794.39747970762	5.9458849428044e-08	1<2
186	MK-8776_2046	54.2373845902558	11796.2104921103	9.78717730445619e-26	1<2
187	Ulixertinib_2047	21.5643351842562	916.230659633985	5.8603742696827e-07	1<2
189	VX-11e_2096	56.5679110843509	29890.4222006496	6.27739117522281e-21	1<2
190	Uprosertib_2106	40.7042003746825	895.408908780158	3.70392343382718e-05	1<2
191	LJI308_2107	322.687834744223	21378.8090797124	1.24926287200608e-07	1<2
193	GSK591_2110	120.847500214283	201.781285836505	0.0184447127988105	1<2
194	VE821_2111	131.427819591834	13299.2051084878	9.81784562254318e-28	1<2
195	AZD6482_2169	35.1246919539882	25.1552031143822	8.96374366002238e-14	1>2
196	AT13148_2170	1215.42335258686	1273637597300975872	2.4497753949755e-15	1<2
198	JQ1_2172	14.533860028803	15.1075719271613	0.00921689970074912	1<2
